# Supplementary material for: Achievement of Sustained Net Plasma Heating in a Fusion Experiment with the Optometrist Algorithm
Source: Sci Rep. 2017 Jul 25;7:6425. doi: 10.1038/s41598-017-06645-7 (PMC5526926; doi:10.1038/s41598-017-06645-7)
Supplement: Supplementary file 1 — Supplementary Dataset 1 [file 41598_2017_6645_MOESM1_ESM.csv]

# All C-2U shots with positive heating power at t > 1 ms	remaining positive for > 0.1 ms	while E_thermal > 1 kJ
# Thermal energy Eth	Poloidal flux Fp	and total temperature T are averaged at post-formation times.
# t_max	P_max	and E_max all refer to the time at which net heating power is maximised.
shot	Eth(kJ)	Fp(mWb)	T(keV)	t_max(ms)	P_max(MW)	E_max(kJ)	comment
45849	3.810	5.596	0.611	1.13	0.153	2.206	Optometrist(45557) + variable-at-a-time
46076	2.894	4.843	0.628	0.82	0.331	2.529	Optometrist(45557) + variable-at-a-time
46163	3.722	5.855	0.558	1.43	0.126	2.546	Optometrist(45557) + variable-at-a-time
46214	3.075	4.782	0.694	1.00	0.061	2.551	Optometrist
46226	3.546	5.388	0.560	0.90	0.225	3.046	Optometrist
46252	3.354	5.010	0.519	1.34	0.056	2.553	Optometrist(46226) + variable-at-a-time
46255	3.507	5.372	0.628	1.24	0.040	2.983	Optometrist(46226) + variable-at-a-time
46265	3.508	5.276	0.567	1.05	0.246	2.771	Optometrist(46226) + variable-at-a-time
46270	3.795	6.851	0.622	1.55	0.035	2.582	Optometrist(46226) + variable-at-a-time
46274	3.164	4.725	0.561	1.40	0.061	2.240	Optometrist(46226) + variable-at-a-time
46301	2.926	4.351	0.517	1.32	0.251	2.165	Optometrist(46226) + variable-at-a-time
46309	3.584	5.752	0.590	1.33	0.063	2.572	Optometrist(46226) + variable-at-a-time
46328	3.084	5.481	0.552	1.54	0.335	2.057	Optometrist(46226) + variable-at-a-time
46330	3.448	5.577	0.554	1.70	0.134	2.375	Optometrist(46226) + variable-at-a-time
46334	4.122	7.117	0.633	0.86	0.234	3.922	Optometrist(46226) + variable-at-a-time
46335	3.804	5.870	0.597	0.86	0.253	3.513	Optometrist(46226) + variable-at-a-time
46361	3.716	5.271	0.578	1.27	0.141	2.741	Optometrist
46364	3.411	5.508	0.630	1.25	0.085	2.782	Optometrist
46365	2.553	3.882	0.629	0.77	0.124	2.153	Optometrist
46366	3.041	4.981	0.746	1.46	0.260	2.582	Optometrist
46385	2.357	3.739	0.650	2.38	0.067	0.897	Same day repeat 46366 (fails E_thermal filter)
46393	3.013	5.995	0.662	0.97	0.370	2.868	46366 + 1 Optometrist Step
46406	3.698	5.989	0.633	1.16	0.100	3.370	Optometrist(46226) + variable-at-a-time
46411	3.391	5.567	0.650	1.36	0.475	2.026	Optometrist(46226) + variable-at-a-time
46418	3.418	5.532	0.586	1.01	0.185	3.072	Optometrist(46226) + variable-at-a-time
46420	3.176	4.690	0.595	1.41	0.185	2.221	Optometrist(46226) + variable-at-a-time
46423	3.857	6.352	0.675	0.91	0.323	3.768	Optometrist(46226) + variable-at-a-time
46452	3.089	4.811	0.686	0.94	0.146	2.640	Repeat 46366
46453	2.682	4.621	0.747	0.78	0.933	2.552	Repeat 46366
46481	4.359	6.670	0.623	1.02	0.133	3.828	Optometrist(45557) + variable-at-a-time
